# Supplementary material for: Derivation of stationary distributions of biochemical reaction networks via structure transformation
Source: Commun Biol. 2021 May 24;4:620. doi: 10.1038/s42003-021-02117-x (PMC8144570; doi:10.1038/s42003-021-02117-x)
Supplement: Supplementary file 4 — Supplementary Data 1 [file 42003_2021_2117_MOESM4_ESM.xlsx]

## Sheet: Sheet1
Figure 4e Reduced model		Figure 4e Full model		Figure 4d			Figure 3c					Figure 3f							Figure 3i
Resident time of BP	Probability	Resident time of BP	Probability	Number of molecules	Probability		Number of molucules (n_A)	Probability	Number of molucules (n_AP)	Probability		Number of molucules (n_A)	Probability	Number of molucules (n_AP)	Probability	Number of molucules (n_APP)	Probability		Number of molucules (n_A)	Probability	Number of molucules (n_AP)	Probability
300	0.315059	300	0.310996	1	0.0022		31	4e-05	12	2e-05		7	1e-05	38	2e-05	0	0.00323		0	0.00625	42	1e-05
900	0.153582	900	0.150808	2	0.0065		32	7e-05	13	1e-05		8	0	39	0	1	0.01926		1	0.03144	43	2e-05
1500	0.0898411	1500	0.0901428	3	0.0192		33	5e-05	14	0.0001		9	8e-05	40	4e-05	2	0.05706		2	0.07961	44	4e-05
2100	0.0628473	2100	0.0628291	4	0.0364		34	0.00018	15	0.00021		10	0.00036	41	9e-05	3	0.11194		3	0.13622	45	0.00022
2700	0.0485603	2700	0.0520773	5	0.0518		35	0.00044	16	0.00039		11	0.0012	42	0.00021	4	0.15923		4	0.17285	46	0.00051
3300	0.0428157	3300	0.0424972	6	0.0697		36	0.00073	17	0.00069		12	0.00416	43	0.00029	5	0.17586		5	0.17163	47	0.00155
3900	0.0361579	3900	0.0365079	7	0.0762		37	0.00134	18	0.00141		13	0.01056	44	0.00075	6	0.16314		6	0.14888	48	0.00388
4500	0.0311257	4500	0.0314628	8	0.0725		38	0.00275	19	0.00245		14	0.02318	45	0.0021	7	0.12803		7	0.10781	49	0.00923
5100	0.0269614	5100	0.0274515	9	0.0566		39	0.00468	20	0.00349		15	0.04299	46	0.00382	8	0.0861		8	0.06866	50	0.02015
5700	0.0229978	5700	0.024226	10	0.0434		40	0.00732	21	0.00664		16	0.06984	47	0.00746	9	0.04957		9	0.04104	51	0.04104
6300	0.0211391	6300	0.0207937	11	0.0269		41	0.01163	22	0.00994		17	0.10159	48	0.01475	10	0.02617		10	0.02015	52	0.06866
6900	0.01827	6900	0.0184641	12	0.0175		42	0.01733	23	0.01342		18	0.12419	49	0.024	11	0.01225		11	0.00923	53	0.10781
7500	0.0162947	7500	0.0162518	13	0.0112		43	0.02381	24	0.01878		19	0.13987	50	0.03828	12	0.00506		12	0.00388	54	0.14888
8100	0.0139114	8100	0.0142461	14	0.0067		44	0.03209	25	0.02522		20	0.13266	51	0.05686	13	0.00216		13	0.00155	55	0.17163
8700	0.0120397	8700	0.0130055	15	0.0028		45	0.04272	26	0.03278		21	0.11643	52	0.07597	14	0.00065		14	0.00051	56	0.17285
9300	0.0111783	9300	0.0110551	16	0.0011		46	0.05168	27	0.04026		22	0.09123	53	0.09303	15	0.00023		15	0.00022	57	0.13622
9900	0.00943616	9900	0.00940782	17	0.0002		47	0.061	28	0.04779		23	0.06202	54	0.10968	16	5e-05		16	4e-05	58	0.07961
10500	0.00832222	10500	0.00825683	18	0.0003		48	0.06866	29	0.05526		24	0.03847	55	0.11564	17	1e-05		17	2e-05	59	0.03144
11100	0.0072277	11100	0.00747801	19	0.0003		49	0.07637	30	0.06152		25	0.02123	56	0.11443				18	1e-05	60	0.00625
11700	0.00649586	11700	0.00633391	20	0.0001		50	0.07804	31	0.06663		26	0.0115	57	0.0992
12300	0.00538839	12300	0.005817	21	0		51	0.07873	32	0.0691		27	0.00485	58	0.08478
12900	0.00481847	12900	0.00479696	22	0.0003		52	0.07745	33	0.06862		28	0.00219	59	0.06277
13500	0.00476018	13500	0.00434207	23	0.0001		53	0.07017	34	0.06767		29	0.00086	60	0.04321
14100	0.00405425	14100	0.00393543	24	0.0001		54	0.06298	35	0.06357		30	0.00034	61	0.02543
14700	0.0031864	14700	0.0033496	25	0.0001		55	0.05482	36	0.05973		31	0.00016	62	0.01486
15300	0.00304392	15300	0.00314973	26	0.0003		56	0.04491	37	0.05398		32	1e-05	63	0.00721
15900	0.00260353	15900	0.00257767	27	0.0001		57	0.03692	38	0.04762		33	2e-05	64	0.00301
16500	0.00231209	16500	0.00242605	28	0.0001		58	0.02809	39	0.04094				65	0.00153
17100	0.00205951	17100	0.00197116	29	0		59	0.02035	40	0.03347				66	0.00041
17700	0.00165797	17700	0.00157831	30	0.0005		60	0.01527	41	0.02765				67	0.00012
18300	0.00165797	18300	0.00137844	31	0.0006		61	0.01095	42	0.02061				68	4e-05
18900	0.00138596	18900	0.00125438	32	0.0015		62	0.00686	43	0.01621				69	1e-05
19500	0.00106861	19500	0.00120613	33	0.0015		63	0.00432	44	0.0131
20100	0.000984418	20100	0.000944228	34	0.0022		64	0.00304	45	0.00957
20700	0.000796601	20700	0.000847738	35	0.0027		65	0.00183	46	0.00648
21300	0.000764219	21300	0.000765032	36	0.0036		66	0.00099	47	0.00497
21900	0.000705931	21900	0.000668541	37	0.0041		67	0.0006	48	0.00327
22500	0.000427445	22500	0.000558266	38	0.0077		68	0.00033	49	0.00239
23100	0.000582879	23100	0.000503129	39	0.0085		69	0.00018	50	0.00142
23700	0.000323822	23700	0.000523806	40	0.0117		70	0.00014	51	0.00101
24300	0.000446874	24300	0.000420423	41	0.0136		71	0.0001	52	0.0006
24900	0.000369157	24900	0.000372178	42	0.0149		72	3e-05	53	0.00034
25500	0.000369157	25500	0.000358393	43	0.0194		73	1e-05	54	0.00031
26100	0.000220199	26100	0.000255011	44	0.0194				55	6e-05
26700	0.00018134	26700	0.000165412	45	0.0224				56	0.00019
27300	0.000220199	27300	0.000165412	46	0.0233				57	7e-05
27900	0.00018134	27900	0.000144736	47	0.0266				58	1e-05
28500	0.000148958	28500	0.000124059	48	0.0265				59	2e-05
29100	0.000116576	29100	0.000206765	49	0.0284				60	1e-05
29700	9.71465e-05	29700	5.51374e-05	50	0.031
30300	0.000110099	30300	0.000124059	51	0.0249
30900	5.18115e-05	30900	0.000144736	52	0.026
31500	7.12408e-05	31500	4.13531e-05	53	0.0262
32100	8.41936e-05	32100	6.89218e-05	54	0.0219
32700	7.12408e-05	32700	4.82453e-05	55	0.0212
33300	5.82879e-05	33300	4.82453e-05	56	0.0207
33900	4.5335e-05	33900	4.13531e-05	57	0.0176
34500	4.5335e-05	34500	6.20296e-05	58	0.0133
35100	3.23822e-05	35100	4.82453e-05	59	0.011
35700	1.94293e-05	35700	1.37844e-05	60	0.0091
36300	3.88586e-05	36300	6.89218e-06	61	0.0077
36900	1.94293e-05	36900	2.06765e-05	62	0.007
37500	2.59057e-05	37500	3.44609e-05	63	0.0044
38100	3.23822e-05	38100	2.75687e-05	64	0.0044
38700	3.23822e-05	38700	1.37844e-05	65	0.0035
39300	6.47643e-06	39300	1.37844e-05	66	0.0013
39900	1.29529e-05	39900	6.89218e-06	67	0.0024
40500	1.29529e-05	40500	1.37844e-05	68	0.002
41100	0	41100	1.37844e-05	69	0.0015
41700	1.29529e-05	41700	6.89218e-06	70	0.0003
42300	6.47643e-06	42300	6.89218e-06	71	0.0001
42900	0	42900	6.89218e-06	72	0.0003
43500	6.47643e-06	43500	6.89218e-06	73	0.0002
44100	6.47643e-06	44100	1.37844e-05	74	0
44700	0	44700	1.37844e-05	75	0
				76	0
				77	0.0001
				78	0
				79	0
				80	0.0001
